# Supplementary material for: Synthesis and In Vitro Profiling of Psilocin Derivatives: Improved Stability and Synthetic Properties
Source: J Med Chem. 2025 Mar 20;68(7):7153–65. doi: 10.1021/acs.jmedchem.4c02612 (PMC11997985; doi:10.1021/acs.jmedchem.4c02612)
Supplement: Supplementary file 2 — jm4c02612_si_002.csv [file jm4c02612_si_002.csv]

Compound	SMILE	T _ (min) 1.0 M NaHCO3	T _ (min) 1.0 M HCl	T _ (min) 0.10 M HCl	Microsomal stability (�L/min/mg protein)	Solubility (screen method at pH 7.4) (_M)	T _ in human plasma
3	CN(CCC1=CNC2=C1C(OCC3=CC=CC=C3)=CC=C2)C	> 10000	> 10000	> 10000	44	>90	> 8 h
4a	CN(CCC1=CNC2=C1C(OC(C)=O)=CC=C2)C	900	300	> 10000	>200	77	< 5 min
4b	CN(CCC1=CNC2=C1C(OC(CCC)=O)=CC=C2)C	3900	900	> 10000	>200	87	nt
4c	CN(CCC1=CNC2=C1C(OC(CCCC)=O)=CC=C2)C	3000	800	> 10000	>200	87	nt
4d	CN(CCC1=CNC2=C1C(OC(OCC(C)C)=O)=CC=C2)C	2200	> 10000	> 10000	>200	>90	nt
4e	CN(CCC1=CNC2=C1C(OC(OC)=O)=CC=C2)C	1000	9000	> 10000	>200	nd	nt
4f	CN(CCC1=CNC2=C1C(OC(OCC3=CC=CC=C3)=O)=CC=C2)C	700	6000	> 10000	>200	nd	nt
4g	CN(CCC1=CNC2=C1C(OC(C3CC3)=O)=CC=C2)C	11000	6000	> 10000	>200	>90	< 5 min
4h	CN(CCC1=CNC2=C1C(OC(C3=CC=CC=C3)=O)=CC=C2)C	9000	> 10000	> 10000	>200	>90	nt
4i	CN(CCC1=CNC2=C1C(OC(OCC)=O)=CC=C2)C	3000	> 10000	> 10000	>200	88	< 5 min
4j	CN(CCC1=CNC2=C1C(OC(CCCCCCCCCC)=O)=CC=C2)C	1000	1300	> 10000	>200	nd	nt
4k	CN(CCC1=CNC2=C1C(OC(N3CCCCC3)=O)=CC=C2)C	> 10000	> 10000	> 10000	<10	>90	nt
5	OB(OC1=CC=CC2=C1C(CCN(C)C)=CN2)O	< 5 min	< 5 min	< 5 min	>200	nd	nt
6	O=S([O-])(OC1=CC=CC2=C1C(CC[NH+](C)C)=CN2)=O	> 10000	> 10000	> 10000	>200	>90	nt
8	C[NH+](CCC1=CNC2=C1C(OP([O-])(O)=O)=CC=C2)C	15000	> 10000	> 10000	<10	>1000	> 8 h
9a	OC1=CC=CC2=C1C(CC[NH+](C)C)=CN2.Cl
9b	[O-]B(O)O.OC1=CC=CC2=C1C(CC[NH+](C)C)=CN2
9c	O=C([O-])C1=CC=CC=C1.OC2=CC=CC3=C2C(CC[NH+](C)C)=CN3
9d	[O-]C([C@H](O1)[C@H](CO)O)=C(O)C1=O.OC2=CC=CC3=C2C(CC[NH+](C)C)=CN3
9e	O=P([O-])(O)O.OC1=CC=CC2=C1C(CC[NH+](C)C)=CN2
9f	O=C([O-])C(F)(F)F.OC1=CC=CC2=C1C(CC[NH+](C)C)=CN2
